# Supplementary material for: Sub-national mapping of population pyramids and dependency ratios in Africa and Asia
Source: Sci Data. 2017 Jul 19;4:170089. doi: 10.1038/sdata.2017.89 (PMC5516541; doi:10.1038/sdata.2017.89)
Supplement: Supplementary file 1 [file sdata201789-isa1.zip]

Archive with 3 entries (3 files):
- i_Investigation.txt
- s_study_Pezzulo.txt
- a_assay_Pezzulo.txt
