# Supplementary material for: Sub-national mapping of population pyramids and dependency ratios in Africa and Asia
Source: Sci Data. 2017 Jul 19;4:170089. doi: 10.1038/sdata.2017.89 (PMC5516541; doi:10.1038/sdata.2017.89)
Supplement: Supplementary file 1 [file sdata201789-isa1.zip › i_Investigation.txt]

# Investigation File generated for Scientific Data with Investigation File Authoring Tool version 0.1.0 on 14/06/2017 - This metadata file is CC0
ONTOLOGY SOURCE REFERENCE
Term Source Name	NCBITAXON	GAZ	ERO	OBI	IDO
Term Source File	http://data.bioontology.org/ontologies/NCBITAXON	http://data.bioontology.org/ontologies/GAZ	http://data.bioontology.org/ontologies/ERO	http://data.bioontology.org/ontologies/OBI	http://data.bioontology.org/ontologies/IDO
Term Source Version	2016AB	$Revision: 1.512 $	2013-08-02	2014-08-18	2016-07-05
Term Source Description	National Center for Biotechnology Information (NCBI) Organismal Classification	Gazetteer	Eagle-I Research Resource Ontology	Ontology for Biomedical Investigations	Infectious Disease Ontology
INVESTIGATION
Investigation Identifier
Investigation Title
Investigation Description
Investigation Submission Date
Investigation Public Release Date
INVESTIGATION PUBLICATIONS
Investigation PubMed ID
Investigation Publication DOI
Investigation Publication Author List
Investigation Publication Title
Investigation Publication Status
Investigation Publication Status Term Accession Number
Investigation Publication Status Term Source REF
INVESTIGATION CONTACTS
Investigation Person Last Name
Investigation Person Mid Initials
Investigation Person First Name
Investigation Person Address
Investigation Person Phone
Investigation Person Fax
Investigation Person Email
Investigation Person Affiliation
Investigation Person Roles
Investigation Person Roles Term Accession Number
Investigation Person Roles Term Source REF
STUDY
Study Identifier	10.1038/sdata.2017.89
Study Title	Sub-national mapping of population pyramids and dependency ratios in Africa and Asia
Study Submission Date	09/03/2017
Study Public Release Date	19/07/2017
Study Description	http://www.nature.com/articles/sdata201789#abstract
Study File Name	s_study_Pezzulo.txt
Comment[Subject Keywords]	/;/;/
Comment[Manuscript Licence]	CC BY-4.0
Comment[Experimental Metadata Licence]	CC0
Comment[Supplementary Information File Name]		Supplementary Information
Comment[Supplementary Information File Type]	x-zip-compressed	pdf
Comment[Supplementary Information File URL]	http://www.nature.com/articles/sdata201789#supplementary-information	http://www.nature.com/articles/sdata201789#supplementary-information
Comment[Data Repository]	Harvard Dataverse;Harvard Dataverse;Harvard Dataverse;Harvard Dataverse
Comment[Data Record Accession]	doi:10.7910/DVN/S5JHQN;doi:10.7910/DVN/6TPPZ8;doi:10.7910/DVN/4MJN3G;doi:10.7910/DVN/GUSJUZ
Comment[Data Record URI]	http://dx.doi.org/10.7910/DVN/S5JHQN;http://dx.doi.org/10.7910/DVN/6TPPZ8;http://dx.doi.org/10.7910/DVN/4MJN3G;http://dx.doi.org/10.7910/DVN/GUSJUZ
STUDY DESIGN DESCRIPTORS
Study Design Type	data integration objective	observation design	time series design
Study Design Type Term Accession Number	ERO:0100092	OBI:0300311	OBI:0500020
Study Design Type Term Source REF	ERO	OBI	OBI
STUDY PUBLICATIONS
Study PubMed ID
Study Publication DOI
Study Publication Author List
Study Publication Title
Study Publication Status
Study Publication Status Term Accession Number
Study Publication Status Term Source REF
STUDY FACTORS
Study Factor Name	data collection year	country
Study Factor Type	spatiotemporal_interval	spatiotemporal_region
Study Factor Type Term Accession Number	http://www.ifomis.org/bfo/1.1/span#SpatiotemporalInterval	http://www.ifomis.org/bfo/1.1/span#SpatiotemporalRegion
Study Factor Type Term Source REF	IDO	ERO
STUDY ASSAYS
Study Assay Measurement Type	population data
Study Assay Measurement Type Term Accession Number	ERO:0100356
Study Assay Measurement Type Term Source REF	ERO
Study Assay Technology Type	digital curation
Study Assay Technology Type Term Accession Number	OBI:0302914
Study Assay Technology Type Term Source REF	OBI
Study Assay Technology Platform	""
Study Assay File Name	a_assay_Pezzulo.txt
STUDY PROTOCOLS
Study Protocol Name	Data Collection	Data Preparation	Producing subnational dependency ratio datasets	Producing subnational 5-year age/sex group count datasets
Study Protocol Type	selection	digital curation	data transformation	data transformation
Study Protocol Type Term Accession Number	OBI:0001928	OBI:0302914	OBI:0200000	OBI:0200000
Study Protocol Type Term Source REF	OBI	OBI	OBI	OBI
Study Protocol Description				
Study Protocol URI	""	""	""	""
Study Protocol Version				
Study Protocol Parameters Name	""	""	""	""
Study Protocol Parameters Name Term Accession Number	""	""	""	""
Study Protocol Parameters Name Term Source REF	""	""	""	""
Study Protocol Components Name	""	""	""	""
Study Protocol Components Type	""	""	""	""
Study Protocol Components Type Term Accession Number	""	""	""	""
Study Protocol Components Type Term Source REF	""	""	""	""
STUDY CONTACTS
Study Person Last Name	Pezzulo	Hornby	Sorichetta	Gaughan	Linard	Bird	Kerr	Lloyd	Tatem
Study Person First Name	Carla	Graeme M.	Alessandro	Andrea E.	Catherine	Tomas J.	David	Christopher T.	Andrew J.
Study Person Mid Initials									
Study Person Email	C.Pezzulo@soton.ac.uk	""	""	""	""	""	""	""	""
Study Person Phone									
Study Person Fax									
Study Person Address									
Study Person Affiliation	WorldPop, Department of Geography and Environment, University of Southampton, Southampton SO17 1BJ, UK	WorldPop, Department of Geography and Environment, University of Southampton, Southampton SO17 1BJ, UK	WorldPop, Department of Geography and Environment, University of Southampton, Southampton SO17 1BJ, UK	Department of Geography and Geosciences, University of Louisville, Louisville, Kentucky 40292, USA	Department of Geography, University of Namur, Namur B-5000, Belgium	WorldPop, Department of Geography and Environment, University of Southampton, Southampton SO17 1BJ, UK	WorldPop, Department of Geography and Environment, University of Southampton, Southampton SO17 1BJ, UK	WorldPop, Department of Geography and Environment, University of Southampton, Southampton SO17 1BJ, UK	WorldPop, Department of Geography and Environment, University of Southampton, Southampton SO17 1BJ, UK
Study Person Roles									
Study Person Roles Term Accession Number									
Study Person Roles Term Source REF									
Comment[Study Person ORCID]					0000-0002-0819-7755			0000-0001-7435-8230	
Comment[Funder]									
Comment[FundRef ID]									
Comment[Funder Term Source REF]									
Comment[Grant Identifier]									
