# Supplementary material for: Sub-national mapping of population pyramids and dependency ratios in Africa and Asia
Source: Sci Data. 2017 Jul 19;4:170089. doi: 10.1038/sdata.2017.89 (PMC5516541; doi:10.1038/sdata.2017.89)
Supplement: Supplementary file 1 [file sdata201789-isa1.zip › s_study_Pezzulo.txt]

Source Name	Comment[source data type]	Characteristics[organism]	Term Source REF	Term Accession Number	Characteristics[geographical location]	Term Source REF	Term Accession Number	Protocol REF	Sample Name	Factor Value[data collection year]	Factor Value[country]
Office National des Statistique, Algeria	Census	Homo sapiens	NCBITAXON	NCBITaxon:9606	Algeria	GAZ	GAZ:00000563	Data Collection	Africa	2008	Algeria
MEASURE Demographic and Health Surveys, USAID	MIS	Homo sapiens	NCBITAXON	NCBITaxon:9606	Angola	GAZ	GAZ:00001095	Data Collection	Africa	2011	Angola
MEASURE Demographic and Health Surveys, USAID	DHS	Homo sapiens	NCBITAXON	NCBITaxon:9606	Benin	GAZ	GAZ:00000904	Data Collection	Africa	2011	Benin
Central Statistics Office, Botswana	Census	Homo sapiens	NCBITAXON	NCBITaxon:9606	Botswana	GAZ	GAZ:00001097	Data Collection	Africa	2006	Botswana
Institut National de la Statistique et de la Demographie, Burkina Faso	Census	Homo sapiens	NCBITAXON	NCBITaxon:9606	Burkina Faso	GAZ	GAZ:00000905	Data Collection	Africa	2006	Burkina Faso
MEASURE Demographic and Health Surveys, USAID	DHS	Homo sapiens	NCBITAXON	NCBITaxon:9606	Burundi	GAZ	GAZ:00001090	Data Collection	Africa	2010	Burundi
MEASURE Demographic and Health Surveys, USAID	DHS	Homo sapiens	NCBITAXON	NCBITaxon:9606	Cameroon	GAZ	GAZ:00001093	Data Collection	Africa	2011	Cameroon
UNICEF	MICS	Homo sapiens	NCBITAXON	NCBITaxon:9606	Central African Republic	GAZ	GAZ:00001089	Data Collection	Africa	2006	Central African Republic
MEASURE Demographic and Health Surveys, USAID	DHS	Homo sapiens	NCBITAXON	NCBITaxon:9606	Chad	GAZ	GAZ:00000586	Data Collection	Africa	2004	Chad
MEASURE Demographic and Health Surveys, USAID	AIS	Homo sapiens	NCBITAXON	NCBITaxon:9606	Republic of Congo	GAZ	GAZ:00001088	Data Collection	Africa	2009	Republic of Congo
MEASURE Demographic and Health Surveys, USAID	DHS	Homo sapiens	NCBITAXON	NCBITaxon:9606	Democratic Republic of the Congo	GAZ	GAZ:00001086	Data Collection	Africa	2013	Democratic Republic of the Congo
MEASURE Demographic and Health Surveys, USAID	AIS	Homo sapiens	NCBITAXON	NCBITaxon:9606	Cote d'Ivoire	GAZ	GAZ:00000906	Data Collection	Africa	2005	Cote d'Ivoire
UNICEF	MICS	Homo sapiens	NCBITAXON	NCBITaxon:9606	Djibouti	GAZ	GAZ:00000582	Data Collection	Africa	2006	Djibouti
Integrated Public Use Microdata Series, International_IPUMSI	Census microdata	Homo sapiens	NCBITAXON	NCBITaxon:9606	Egypt	GAZ	GAZ:00003934	Data Collection	Africa	2006	Egypt
World Population Prospects, United Nations Population Division	UN	Homo sapiens	NCBITAXON	NCBITaxon:9606	Equatorial Guinea	GAZ	GAZ:00001091	Data Collection	Africa	2010	Equatorial Guinea
World Population Prospects, United Nations Population Division	UN	Homo sapiens	NCBITAXON	NCBITaxon:9606	Eritrea	GAZ	GAZ:00000581	Data Collection	Africa	2010	Eritrea
Central Statistical Agency of Ethiopia	Census	Homo sapiens	NCBITAXON	NCBITaxon:9606	Ethiopia	GAZ	GAZ:00000567	Data Collection	Africa	2007	Ethiopia
MEASURE Demographic and Health Surveys, USAID	DHS	Homo sapiens	NCBITAXON	NCBITaxon:9606	Gabon	GAZ	GAZ:00001092	Data Collection	Africa	2012	Gabon
MEASURE Demographic and Health Surveys, USAID	MICS	Homo sapiens	NCBITAXON	NCBITaxon:9606	Gambia	GAZ	GAZ:00000907	Data Collection	Africa	2006	Gambia
United States Census Bureau, USAID	Census	Homo sapiens	NCBITAXON	NCBITaxon:9606	Ghana	GAZ	GAZ:00000908	Data Collection	Africa	2010	Ghana
MEASURE Demographic and Health Surveys, USAID	DHS	Homo sapiens	NCBITAXON	NCBITaxon:9606	Guinea	GAZ	GAZ:00000909	Data Collection	Africa	2012	Guinea
UNICEF	MICS	Homo sapiens	NCBITAXON	NCBITaxon:9606	Guinea-Bissau	GAZ	GAZ:00000910	Data Collection	Africa	2006	Guinea-Bissau
United States Census Bureau, USAID	Census	Homo sapiens	NCBITAXON	NCBITaxon:9606	Kenya	GAZ	GAZ:00001101	Data Collection	Africa	2010	Kenya
Lesotho Bureau of Statistics	Census	Homo sapiens	NCBITAXON	NCBITaxon:9606	Lesotho	GAZ	GAZ:00001098	Data Collection	Africa	2004	Lesotho
Liberia Institute of Statistics and Geo-Information Service	Census	Homo sapiens	NCBITAXON	NCBITaxon:9606	Liberia	GAZ	GAZ:00000911	Data Collection	Africa	2008	Liberia
World Population Prospects, United Nations Population Division	UN	Homo sapiens	NCBITAXON	NCBITaxon:9606	Libya	GAZ	GAZ:00000566	Data Collection	Africa	2010	Libya
MEASURE Demographic and Health Surveys, USAID	DHS	Homo sapiens	NCBITAXON	NCBITaxon:9606	Madagascar	GAZ	GAZ:00001108	Data Collection	Africa	2009	Madagascar
National Statistical Office, Malawi	Census	Homo sapiens	NCBITAXON	NCBITaxon:9606	Malawi	GAZ	GAZ:00001105	Data Collection	Africa	2008	Malawi
MEASURE Demographic and Health Surveys, USAID	DHS	Homo sapiens	NCBITAXON	NCBITaxon:9606	Mali	GAZ	GAZ:00000584	Data Collection	Africa	2012	Mali
UNICEF	MICS	Homo sapiens	NCBITAXON	NCBITaxon:9606	Mauritania	GAZ	GAZ:00000583	Data Collection	Africa	2007	Mauritania
Haut Commissariat au Plan, Morocco	Census	Homo sapiens	NCBITAXON	NCBITaxon:9606	Morocco	GAZ	GAZ:00000565	Data Collection	Africa	2004	Morocco
Instituto Nacional de Estatistica, Mozambique	Census	Homo sapiens	NCBITAXON	NCBITaxon:9606	Mozambique	GAZ	GAZ:00001100	Data Collection	Africa	2007	Mozambique
United States Census Bureau, USAID	Census	Homo sapiens	NCBITAXON	NCBITaxon:9606	Namibia	GAZ	GAZ:00001096	Data Collection	Africa	2010	Namibia
MEASURE Demographic and Health Surveys, USAID	DHS	Homo sapiens	NCBITAXON	NCBITaxon:9606	Niger	GAZ	GAZ:00000585	Data Collection	Africa	2012	Niger
National Bureau of Statistics, Nigeria	Census	Homo sapiens	NCBITAXON	NCBITaxon:9606	Nigeria	GAZ	GAZ:00000912	Data Collection	Africa	2006	Nigeria
United States Census Bureau, USAID	Census	Homo sapiens	NCBITAXON	NCBITaxon:9606	Rwanda	GAZ	GAZ:00001087	Data Collection	Africa	2010	Rwanda
Integrated Public Use Microdata Series, International_IPUMSI	Census microdata	Homo sapiens	NCBITAXON	NCBITaxon:9606	Senegal	GAZ	GAZ:00000913	Data Collection	Africa	2002	Senegal
Statistics Sierra Leone	Census	Homo sapiens	NCBITAXON	NCBITaxon:9606	Sierra Leone	GAZ	GAZ:00000914	Data Collection	Africa	2004	Sierra Leone
UNICEF	MICS	Homo sapiens	NCBITAXON	NCBITaxon:9606	Somalia	GAZ	GAZ:00001104	Data Collection	Africa	2006	Somalia
United States Census Bureau, USAID	Census	Homo sapiens	NCBITAXON	NCBITaxon:9606	South Africa	GAZ	GAZ:00001094	Data Collection	Africa	2010	South Africa
Integrated Public Use Microdata Series, International_IPUMSI	Census microdata	Homo sapiens	NCBITAXON	NCBITaxon:9606	South Sudan	GAZ	GAZ:00233439	Data Collection	Africa	2008	South Sudan
Integrated Public Use Microdata Series, International_IPUMSI	Census microdata	Homo sapiens	NCBITAXON	NCBITaxon:9606	Sudan	GAZ	GAZ:00000560	Data Collection	Africa	2008	Sudan
MEASURE Demographic and Health Surveys, USAID	DHS	Homo sapiens	NCBITAXON	NCBITaxon:9606	Swaziland	GAZ	GAZ:00001099	Data Collection	Africa	2007	Swaziland
MEASURE Demographic and Health Surveys, USAID	DHS	Homo sapiens	NCBITAXON	NCBITaxon:9606	Togo	GAZ	GAZ:00000915	Data Collection	Africa	2013	Togo
National Statistics Institute, Tunisia	Census	Homo sapiens	NCBITAXON	NCBITaxon:9606	Tunisia	GAZ	GAZ:00000562	Data Collection	Africa	2004	Tunisia
MEASURE Demographic and Health Surveys, USAID	DHS	Homo sapiens	NCBITAXON	NCBITaxon:9606	Uganda	GAZ	GAZ:00001102	Data Collection	Africa	2011	Uganda
United States Census Bureau, USAID	Census	Homo sapiens	NCBITAXON	NCBITaxon:9606	Tanzania	GAZ	GAZ:00001103	Data Collection	Africa	2010	Tanzania
World Population Prospects, United Nations Population Division	UN	Homo sapiens	NCBITAXON	NCBITaxon:9606	Western Sahara	GAZ	GAZ:00000564	Data Collection	Africa	2010	Western Sahara
United States Census Bureau, USAID	Census	Homo sapiens	NCBITAXON	NCBITaxon:9606	Zambia	GAZ	GAZ:00001107	Data Collection	Africa	2010	Zambia
MEASURE Demographic and Health Surveys, USAID	DHS	Homo sapiens	NCBITAXON	NCBITaxon:9606	Zimbabwe	GAZ	GAZ:00001106	Data Collection	Africa	2011	Zimbabwe
MEASURE Demographic and Health Surveys, USAID	DHS	Homo sapiens	NCBITAXON	NCBITaxon:9606	Afghanistan	GAZ	GAZ:00006882	Data Collection	Asia	2010	Afghanistan
Integrated Public Use Microdata Series, International_IPUMSI	Census microdata	Homo sapiens	NCBITAXON	NCBITaxon:9606	Armenia	GAZ	GAZ:00004094	Data Collection	Asia	2001	Armenia
MEASURE Demographic and Health Surveys, USAID	DHS	Homo sapiens	NCBITAXON	NCBITaxon:9606	Azerbaijan	GAZ	GAZ:00004941	Data Collection	Asia	2006	Azerbaijan
MEASURE Demographic and Health Surveys, USAID	DHS	Homo sapiens	NCBITAXON	NCBITaxon:9606	Bangladesh	GAZ	GAZ:00003750	Data Collection	Asia	2011	Bangladesh
National Statistics Bureau, Bhutan	Census	Homo sapiens	NCBITAXON	NCBITaxon:9606	Bhutan	GAZ	GAZ:00003920	Data Collection	Asia	2005	Bhutan
World Population Prospects, United Nations Population Division	UN	Homo sapiens	NCBITAXON	NCBITaxon:9606	Brunei Darussalam	GAZ	GAZ:00003901	Data Collection	Asia	2010	Brunei Darussalam
United States Census Bureau, USAID	Census	Homo sapiens	NCBITAXON	NCBITaxon:9606	Cambodia	GAZ	GAZ:00006888	Data Collection	Asia	2010	Cambodia
National Bureau of Statistics of the Peoples Republic of China	Census	Homo sapiens	NCBITAXON	NCBITaxon:9606	China	GAZ	GAZ:00002845	Data Collection	Asia	2010	China
MEASURE Demographic and Health Surveys, USAID	MICS	Homo sapiens	NCBITAXON	NCBITaxon:9606	Georgia	GAZ	GAZ:00004942	Data Collection	Asia	2005	Georgia
United States Census Bureau, USAID	Census	Homo sapiens	NCBITAXON	NCBITaxon:9606	India	GAZ	GAZ:00002839	Data Collection	Asia	2010	India
United States Census Bureau, USAID	Census	Homo sapiens	NCBITAXON	NCBITaxon:9606	Indonesia	GAZ	GAZ:00003727	Data Collection	Asia	2010	Indonesia
Integrated Public Use Microdata Series, International_IPUMSI	Census microdata	Homo sapiens	NCBITAXON	NCBITaxon:9606	Iran	GAZ	GAZ:00004474	Data Collection	Asia	2006	Iran
Integrated Public Use Microdata Series, International_IPUMSI	Census microdata	Homo sapiens	NCBITAXON	NCBITaxon:9606	Iraq	GAZ	GAZ:00004483	Data Collection	Asia	1997	Iraq
MEASURE Demographic and Health Surveys, USAID	MICS	Homo sapiens	NCBITAXON	NCBITaxon:9606	Kazakhstan	GAZ	GAZ:00004999	Data Collection	Asia	2011	Kazakhstan
National Bureau of Statistics, North Korea	Census	Homo sapiens	NCBITAXON	NCBITaxon:9606	North Korea	GAZ	GAZ:00002801	Data Collection	Asia	2010	North Korea
Integrated Public Use Microdata Series, International_IPUMSI	Census microdata	Homo sapiens	NCBITAXON	NCBITaxon:9606	Kyrgyzstan	GAZ	GAZ:00006893	Data Collection	Asia	1999	Kyrgyzstan
MEASURE Demographic and Health Surveys, USAID	SIS	Homo sapiens	NCBITAXON	NCBITaxon:9606	Laos	GAZ	GAZ:00006889	Data Collection	Asia	2012	Laos
Integrated Public Use Microdata Series, International_IPUMSI	Census microdata	Homo sapiens	NCBITAXON	NCBITaxon:9606	Malaysia	GAZ	GAZ:00003902	Data Collection	Asia	2000	Malaysia
Integrated Public Use Microdata Series, International_IPUMSI	Census microdata	Homo sapiens	NCBITAXON	NCBITaxon:9606	Mongolia	GAZ	GAZ:00008744	Data Collection	Asia	2000	Mongolia
World Population Prospects, United Nations Population Division	UN	Homo sapiens	NCBITAXON	NCBITaxon:9606	Myanmar	GAZ	GAZ:00006899	Data Collection	Asia	2010	Myanmar
MEASURE Demographic and Health Surveys, USAID	DHS	Homo sapiens	NCBITAXON	NCBITaxon:9606	Nepal	GAZ	GAZ:00004399	Data Collection	Asia	2011	Nepal
Integrated Public Use Microdata Series, International_IPUMSI	Census microdata	Homo sapiens	NCBITAXON	NCBITaxon:9606	Pakistan	GAZ	GAZ:00005246	Data Collection	Asia	1998	Pakistan
World Population Prospects, United Nations Population Division	UN	Homo sapiens	NCBITAXON	NCBITaxon:9606	Papua New Guinea	GAZ	GAZ:00003922	Data Collection	Asia	2010	Papua New Guinea
Integrated Public Use Microdata Series, International_IPUMSI	Census microdata	Homo sapiens	NCBITAXON	NCBITaxon:9606	Philippines	GAZ	GAZ:00004525	Data Collection	Asia	2000	Philippines
United States Census Bureau, USAID	Census	Homo sapiens	NCBITAXON	NCBITaxon:9606	Russia	GAZ	GAZ:00002721	Data Collection	Asia	2010	Russia
Statistics Singapore, Singapore	Census	Homo sapiens	NCBITAXON	NCBITaxon:9606	Singapore	GAZ	GAZ:00003923	Data Collection	Asia	2010	Singapore
Solomon Islands National Statistics Office, Solomon Islands	Census	Homo sapiens	NCBITAXON	NCBITaxon:9606	Solomon Islands	GAZ	GAZ:00005275	Data Collection	Asia	2009	Solomon Islands
Statistics Korea, South Korea	Census	Homo sapiens	NCBITAXON	NCBITaxon:9606	South Korea	GAZ	GAZ:00002802	Data Collection	Asia	2010	South Korea
World Population Prospects, United Nations Population Division	UN	Homo sapiens	NCBITAXON	NCBITaxon:9606	Sri Lanka	GAZ	GAZ:00003924	Data Collection	Asia	2010	Sri Lanka
MEASURE Demographic and Health Surveys, USAID	DHS	Homo sapiens	NCBITAXON	NCBITaxon:9606	Tajikistan	GAZ	GAZ:00006912	Data Collection	Asia	2012	Tajikistan
United States Census Bureau, USAID	Census	Homo sapiens	NCBITAXON	NCBITaxon:9606	Thailand	GAZ	GAZ:00003744	Data Collection	Asia	2010	Thailand
MEASURE Demographic and Health Surveys, USAID	DHS	Homo sapiens	NCBITAXON	NCBITaxon:9606	Timor-Leste	GAZ	GAZ:00006913	Data Collection	Asia	2010	Timor-Leste
MEASURE Demographic and Health Surveys, USAID	DHS	Homo sapiens	NCBITAXON	NCBITaxon:9606	Turkey	GAZ	GAZ:00000558	Data Collection	Asia	1998	Turkey
World Population Prospects, United Nations Population Division	UN	Homo sapiens	NCBITAXON	NCBITaxon:9606	Turkmenistan	GAZ	GAZ:00005018	Data Collection	Asia	2010	Turkmenistan
MEASURE Demographic and Health Surveys, USAID	DHS	Homo sapiens	NCBITAXON	NCBITaxon:9606	Uzbekistan	GAZ	GAZ:00004979	Data Collection	Asia	1996	Uzbekistan
Vanuatu National Statistics Office, Vanuatu	Census	Homo sapiens	NCBITAXON	NCBITaxon:9606	Vanuatu	GAZ	GAZ:00006918	Data Collection	Asia	2009	Vanuatu
Integrated Public Use Microdata Series, International_IPUMSI	Census microdata	Homo sapiens	NCBITAXON	NCBITaxon:9606	Viet Nam	GAZ	GAZ:00003756	Data Collection	Asia	2009	Viet Nam
