# Supplementary material for: Sub-national mapping of population pyramids and dependency ratios in Africa and Asia
Source: Sci Data. 2017 Jul 19;4:170089. doi: 10.1038/sdata.2017.89 (PMC5516541; doi:10.1038/sdata.2017.89)
Supplement: Supplementary file 1 [file sdata201789-isa1.zip › a_assay_Pezzulo.txt]

Sample Name	Protocol REF	Comment[data preparation type]	Protocol REF	Assay Name	Raw Data File	Comment[Data Repository]	Comment[Data Record Accession]	Comment[Data Record URI]
Africa	Data Preparation	subnational 5-year age/sex group proportion tables	Producing subnational dependency ratio datasets	Africa_dependency ratio	Subnational Dependency Ratios in Africa	Harvard Dataverse	doi:10.7910/DVN/S5JHQN	http://dx.doi.org/10.7910/DVN/S5JHQN
Asia	Data Preparation	subnational 5-year age/sex group proportion tables	Producing subnational dependency ratio datasets	Asia_dependency ratio	Subnational Dependency Ratios in Asia	Harvard Dataverse	doi:10.7910/DVN/6TPPZ8	http://dx.doi.org/10.7910/DVN/6TPPZ8
Africa	Data Preparation	subnational 5-year age/sex group proportion tables	Producing subnational 5-year age/sex group count datasets	Africa_age and sex group count	Subnational Age and Sex Structures across Africa	Harvard Dataverse	doi:10.7910/DVN/4MJN3G	http://dx.doi.org/10.7910/DVN/4MJN3G
Asia	Data Preparation	subnational 5-year age/sex group proportion tables	Producing subnational 5-year age/sex group count datasets	Asia_age and sex group count	Subnational Age and Sex Structures across Asia	Harvard Dataverse	doi:10.7910/DVN/GUSJUZ	http://dx.doi.org/10.7910/DVN/GUSJUZ
